# Supplementary material for: Role of Biological Control in Management of Invasive Exotic Arthropod Pests and Weeds in India
Source: Insects. 2026 Jan 1;17(1):61. doi: 10.3390/insects17010061 (PMC12841612; doi:10.3390/insects17010061)
Supplement: Supplementary file 1 [file insects-17-00061-s001.zip]

Archive with 1 entries (1 files):
- insects-4014165-supplementary.pdf
